# Supplementary material for: Genomic prediction of yield-related traits and genome-based establishment of heterotic pattern in maize hybrid breeding of Southwest China
Source: Front Plant Sci. 2024 Sep 9;15:1441555. doi: 10.3389/fpls.2024.1441555 (PMC11416964; doi:10.3389/fpls.2024.1441555)
Supplement: Supplementary file 1 [file Table1.xlsx]

## Sheet: TableS1
Table S1 Information of 360 maize inbred lines
ID	Code name	Full Name
1	XB-001	SCML8513
2	XB-002	XB-002
3	XB-003	XB-003
4	XB-004	XB-004
5	XB-005	Mian723
6	XB-006	XB-006
7	XB-007	XB-007
8	XB-008	XB-008
9	XB-009	Mian785
10	XB-010	YiZB-8
11	XB-011	XB-011
12	XB-012	XB-012
13	XB-013	XB-013
14	XB-014	XL4246
15	XB-015	XB-015
16	XB-016	XB-016
17	XB-017	599-20
18	XB-018	Yi13A13
19	XB-019	Mian2652
20	XB-020	XB-020
21	XB-021	Mian7237
22	XB-022	XB-022
23	XB-023	XB-023
24	XB-024	Mian0693
25	XB-025	XB-025
26	XB-026	Mian1828
27	XB-027	NG0717
28	XB-028	XL2349
29	XB-029	5220-2
30	XB-030	Mian302
31	XB-031	C8210
32	XB-032	XB-032
33	XB-033	Deyu28-0
34	XB-034	XB-034
35	XB-035	XB-035
36	XB-036	XB-036
37	XB-037	XB-037
38	XB-038	Yi14A17
39	XB-039	R18
40	XB-040	Chengzi275
41	XB-041	C328
42	XB-042	XB-042
43	XB-043	NH60
44	XB-044	Dan3140
45	XB-045	8798-911842
46	XB-046	L5081
47	XB-047	T210
48	XB-048	NG5
49	XB-049	XB-049
50	XB-050	Y2129
51	XB-051	PA31
52	XB-052	SCML7275
53	XB-053	XB-053
54	XB-054	XB-054
55	XB-055	Y1027
56	XB-056	LX3118
57	XB-057	XB-057
58	XB-058	XB-058
59	XB-059	XB-059
60	XB-060	Nan942
61	XB-061	XB-061
62	XB-062	XB-062
63	XB-063	XB-063
64	XB-064	ZYDH381-1
65	XB-065	T113
66	XB-066	SCML5409
67	XB-067	XB-067
68	XB-068	XB-068
69	XB-069	Xian21A
70	XB-070	Nan74-9
71	XB-071	Yinni1Qun2-0
72	XB-072	XB-072
73	XB-073	SAM1001
74	XB-074	XB-074
75	XB-075	XB-075
76	XB-076	XB-076
77	XB-077	XB-077
78	XB-078	Mian715
79	XB-079	XB-079
80	XB-080	T213
81	XB-081	Yu213
82	XB-082	T318
83	XB-083	(18599*CML407)-0
84	XB-084	SAM3001
85	XB-085	XB-085
86	XB-086	XB-086
87	XB-087	Y0921
88	XB-088	XB-088
89	XB-089	Mian1466
90	XB-090	LX2121
91	XB-091	9H1922
92	XB-092	P1478-0
93	XB-093	Chengzi273
94	XB-094	L2098
95	XB-095	SD164
96	XB-096	Nan74-16
97	XB-097	L1083
98	XB-098	XB-098
99	XB-099	CL11
100	XB-100	WG646
101	XB-101	Yi2397
102	XB-102	XB-102
103	XB-103	XB-103
104	XB-104	Mian1708
105	XB-105	XB-105
106	XB-106	XL2279
107	XB-107	Yi12A4
108	XB-108	Z651
109	XB-109	C381
110	XB-110	XB-110
111	XB-111	XB-111
112	XB-112	XB-112
113	XB-113	698-3
114	XB-114	TL98
115	XB-115	XB-115
116	XB-116	XB-116
117	XB-117	D299
118	XB-118	MianCGT-2
119	XB-119	SCML0849
120	XB-120	Mian0165
121	XB-121	XB-121
122	XB-122	XB-122
123	XB-123	Yi14A1
124	XB-124	JingB547
125	XB-125	XB-125
126	XB-126	XB-126
127	XB-127	Mei2961
128	XB-128	LX8581
129	XB-129	GH35
130	XB-130	XB-130
131	XB-131	XB-131
132	XB-132	ZH04
133	XB-133	Yu8954
134	XB-134	LX3621
135	XB-135	Yi018
136	XB-136	XB-136
137	XB-137	CN-21345
138	XB-138	PH4CV
139	XB-139	XB-139
140	XB-140	Jing724
141	XB-141	XL8242
142	XB-142	XB-142
143	XB-143	XL2142
144	XB-144	XB-144
145	XB-145	XB-145
146	XB-146	SH1070
147	XB-147	XB-147
148	XB-148	XB-148
149	XB-149	XB-149
150	XB-150	T0278
151	XB-151	Chang7-2
152	XB-152	XB-152
153	XB-153	XB-153
154	XB-154	LX7531
155	XB-155	Mian1832
156	XB-156	XB-156
157	XB-157	XB-157
158	XB-158	XB-158
159	XB-159	XB-159
160	XB-160	Yi13A14
161	XB-161	XB-161
162	XB-162	XB-162
163	XB-163	Yi15B5
164	XB-164	XB-164
165	XB-165	XB-165
166	XB-166	XB-166
167	XB-167	XB-167
168	XB-168	543
169	XB-169	XB-169
170	XB-170	XB-170
171	XB-171	XB-171
172	XB-172	XB-172
173	XB-173	XB-173
174	XB-174	XB-174
175	XB-175	XB-175
176	XB-176	GL01
177	XB-177	XB-177
178	XB-178	T119
179	XB-179	XB-179
180	XB-180	XB-180
181	XB-181	XB-181
182	XB-182	XB-182
183	XB-183	XB-183
184	XB-184	XB-184
185	XB-185	XL7134
186	XB-186	Yi0172
187	XB-187	Mian1838
188	XB-188	113A341
189	XB-189	XB-189
190	XB-190	Yi0179
191	XB-191	Liaojian-2
192	XB-192	NH13M4
193	XB-193	Yi15A2
194	XB-194	XB-194
195	XB-195	XB-195
196	XB-196	XB-196
197	XB-197	Liao3258
198	XB-198	YA8201
199	XB-199	XB-199
200	XB-200	XB-200
201	XB-201	XB-201
202	XB-202	XB-202
203	XB-203	XB-203
204	XB-204	XB-204
205	XB-205	XB-205
206	XB-206	XB-206
207	XB-207	XB-207
208	XB-208	JK612
209	XB-209	CTN2262
210	XB-210	XB-210
211	XB-211	XB-211
212	XB-212	XB-212
213	XB-213	XB-213
214	XB-214	R08
215	XB-215	XB-215
216	XB-216	XB-216
217	XB-217	XB-217
218	XB-218	Mian722
219	XB-219	XB-219
220	XB-220	NG0715
221	XB-221	Mian733
222	XB-222	XB-222
223	XB-223	LH8012
224	XB-224	QB446
225	XB-225	XB-225
226	XB-226	XB-226
227	XB-227	XB-227
228	XB-228	XB-228
229	XB-229	XB-229
230	XB-230	XB-230
231	XB-231	894
232	XB-232	XB-232
233	XB-233	Rekang67
234	XB-234	Yu110
235	XB-235	XB-235
236	XB-236	Y12G5
237	XB-237	XB-237
238	XB-238	XB-238
239	XB-239	XB-239
240	XB-240	XB-240
241	XB-241	1834-0
242	XB-242	M54
243	XB-243	Q1
244	XB-244	Chang8848
245	XB-245	T96
246	XB-246	XB-246
247	XB-247	XB-247
248	XB-248	XL2349
249	XB-249	Mian733
250	XB-250	XB-250
251	XB-251	XB-251
252	XB-252	XB-252
253	XB-253	XB-253
254	XB-254	XB-254
255	XB-255	ZH14
256	XB-256	Mian397
257	XB-257	78599-211
258	XB-258	86097
259	XB-259	QR273
260	XB-260	T278
261	XB-261	CP2054
262	XB-262	XB-262
263	XB-263	XB-263
264	XB-264	XB-264
265	XB-265	XB-265
266	XB-266	NG0716
267	XB-267	XB-267
268	XB-268	XB-268
269	XB-269	ZNC442
270	XB-270	XB-270
271	XB-271	XB-271
272	XB-272	SD2208
273	XB-273	XB-273
274	XB-274	50612
275	XB-275	XL3611
276	XB-276	XB-276
277	XB-277	YA8219
278	XB-278	XB-278
279	XB-279	XB-279
280	XB-280	XB-280
281	XB-281	XB-281
282	XB-282	Chengzi-41111
283	XB-283	XB-283
284	XB-284	SCML202
285	XB-285	Suwan1611
286	XB-286	Nan7041-5
287	XB-287	XB-287
288	XB-288	SD375
289	XB-289	XB-289
290	XB-290	(MO17*CML319)-01
291	XB-291	XB-291
292	XB-292	KA203
293	XB-293	XB-293
294	XB-294	XB-294
295	XB-295	XB-295
296	XB-296	XB-296
297	XB-297	XB-297
298	XB-298	XB-298
299	XB-299	XB-299
300	XB-300	Dan340
301	XB-301	XB-301
302	XB-302	PH6WC
303	XB-303	YU93
304	XB-304	Sn8-1-1
305	XB-305	LX2065
306	XB-306	91227
307	XB-307	XB-307
308	XB-308	XB-308
309	XB-309	XB-309
310	XB-310	XB-310
311	XB-311	Y9614
312	XB-312	SCML203
313	XB-313	T034 YF111
314	XB-314	Shen1554
315	XB-315	XB-315
316	XB-316	Yi13B1-3
317	XB-317	ZNC431
318	XB-318	XB-318
319	XB-319	XB-319
320	XB-320	XB-320
321	XB-321	XB-321
322	XB-322	XB-322
323	XB-323	XB-323
324	XB-324	XB-324
325	XB-325	XB-325
326	XB-326	XB-326
327	XB-327	NH6249-1
328	XB-328	XB-328
329	XB-329	F19
330	XB-330	401
331	XB-331	XB-331
332	XB-332	XB-332
333	XB-333	XB-333
334	XB-334	XB-334
335	XB-335	XB-335
336	XB-336	CA211
337	XB-337	M017
338	XB-338	XB-338
339	XB-339	L1085
340	XB-340	XB-340
341	XB-341	XB-341
342	XB-342	XB-342
343	XB-343	HuangC
344	XB-344	K22
345	XB-345	ShuangM9
346	XB-346	478
347	XB-347	Jing2416K
348	XB-348	Mobai94
349	XB-349	81565
350	XB-350	ZH6218
351	XB-351	Da19
352	XB-352	ZanS2122
353	XB-353	ZH6218
354	XB-354	Zheng58
355	XB-355	PH4CV
356	XB-356	XB-356
357	XB-357	7031
358	XB-358	XB-358
359	XB-359	XB-359
360	XB-360	XB-360
